# Supplementary material for: Biological Applications of Synthetic Binders Isolated from a Conceptually New Adhiron Library
Source: Biomolecules. 2023 Oct 17;13(10):1533. doi: 10.3390/biom13101533 (PMC10605594; doi:10.3390/biom13101533)
Supplement: Supplementary file 1 [file biomolecules-13-01533-s001.zip]

Archive with 1 entries (1 files):
- biomolecules-2598880-supplementary.pdf
